# Supplementary material for: Genetic evidence for causal link between systemic inflammation and dental caries risk: A bidirectional Mendelian randomization study
Source: Medicine (Baltimore). 2026 Jul 31;105(31):e50025. doi: 10.1097/MD.0000000000050025 (PMC13433123; doi:10.1097/MD.0000000000050025)
Supplement: Supplementary file 1 [file medi-105-e50025-s001.xlsx]

## Sheet: 41MR_result
Table S1 The 41 cytokines of cohort 1
1	Beta nerve-growth factor
2	Cutaneous T cell-attracting chemokine
3	C-X-C motif chemokine 9
4	EOTAXIN
5	Fibroblast Growth Factor-Basic
6	Granulocyte colony stimulating factor
7	Growth-related oncogene α
8	Hepatocyte Growth Factor
9	interferon-inducible protein-10
10	Interferon-γ
11	Interleukin-10
12	Interleukin-12_P70
13	Interleukin-13
14	Interleukin-16
15	Interleukin-17
16	Interleukin-18
17	Interleukin-1B
18	Interleukin-1RA
19	Interleukin-2
20	Interleukin-2RA
21	Interleukin-4
22	Interleukin-5
23	Interleukin-6
24	Interleukin-7
25	Interleukin-8
26	Interleukin-9
27	Macrophage inflammatory protein 1A
28	Macrophage inflammatory protein 1B
29	Macrophage migration inhibitory factor
30	Monocyte Chemoattractant Protein_3
31	Monocyte Chemoattractant Protein-1
32	Multi-Colony Stimulating Factor
33	Platelet-derived growth factor-BB
34	Regulated upon Activation, Normal T Cell Expressed and Presumably Secreted
35	Stem cell factor
36	Stem Cell Growth Factor beta
37	Stromal Cell-Derived Factor-1 alpha
38	Tumor necrosis factor-A
39	Tumor necrosis factor-B
40	Tumor necrosis factor-related apoptosis-inducing ligand
41	Vascular endothelial growth factor
