# Supplementary material for: Genetic evidence for causal link between systemic inflammation and dental caries risk: A bidirectional Mendelian randomization study
Source: Medicine (Baltimore). 2026 Jul 31;105(31):e50025. doi: 10.1097/MD.0000000000050025 (PMC13433123; doi:10.1097/MD.0000000000050025)
Supplement: Supplementary file 2 [file medi-105-e50025-s002.xlsx]

## Sheet: Sheet1
Table S2 The 91 cytokines in cohort 2
1	Adenosine Deaminase levels
2	Artemin levels
3	Axin-1 levels
4	beta-nerve growth factor levels
5	Caspase 8 levels
6	C-C motif chemokine 19 levels
7	C-C motif chemokine 20 levels
8	C-C motif chemokine 23 levels
9	C-C motif chemokine 25 levels
10	C-C motif chemokine 28 levels
11	C-C motif chemokine 4 levels
12	CD40L receptor levels
13	CUB domain-containing protein 1 levels
14	C-X-C motif chemokine 1 levels
15	C-X-C motif chemokine 10 levels
16	C-X-C motif chemokine 11 levels
17	C-X-C motif chemokine 5 levels
18	C-X-C motif chemokine 6 levels
19	C-X-C motif chemokine 9 levels
20	Cystatin D levels
21	Delta and Notch-like epidermal growth factor-related receptor levels
22	Eotaxin levels
23	Eukaryotic translation initiation factor 4E-binding protein 1 levels
24	Fibroblast growth factor 19 levels
25	Fibroblast growth factor 21 levels
26	Fibroblast growth factor 23 levels
27	Fibroblast growth factor 5 levels
28	Fms-related tyrosine kinase 3 ligand levels
29	Fractalkine levels
30	Glial cell line-derived neurotrophic factor levels
31	Hepatocyte growth factor levels
32	Interferon gamma levels
33	Interleukin-10 levels
34	Interleukin-10 receptor subunit alpha levels
35	Interleukin-10 receptor subunit beta levels
36	Interleukin-12 subunit beta levels
37	Interleukin-13 levels
38	Interleukin-15 receptor subunit alpha levels
39	Interleukin-17A levels
40	Interleukin-17C levels
41	Interleukin-18 levels
42	interleukin-18 receptor 1 levels
43	Interleukin-1-alpha levels
44	Interleukin-2 levels
45	Interleukin-2 receptor subunit beta levels
46	Interleukin-20 levels
47	Interleukin-20 receptor subunit alpha levels
48	Interleukin-22 receptor subunit alpha-1 levels
49	Interleukin-24 levels
50	Interleukin-33 levels
51	Interleukin-4 levels
52	Interleukin-5 levels
53	Interleukin-6 levels
54	Interleukin-7 levels
55	Interleukin-8 levels
56	Latency-associated peptide transforming growth factor beta 1 levels
57	Leukemia inhibitory factor levels
58	Leukemia inhibitory factor receptor levels
59	Macrophage colony-stimulating factor 1 levels
60	Macrophage inflammatory protein 1a levels
61	Matrix metalloproteinase-1 levels
62	Matrix metalloproteinase-10 levels
63	Monocyte chemoattractant protein 2 levels
64	Monocyte chemoattractant protein-1 levels
65	Monocyte chemoattractant protein-3 levels
66	Monocyte chemoattractant protein-4 levels
67	Natural killer cell receptor 2B4 levels
68	Neurotrophin-3 levels
69	Neurturin levels
70	Oncostatin-M levels
71	Osteoprotegerin levels
72	Programmed cell death 1 ligand 1 levels
73	Protein S100-A12 levels
74	Signaling lymphocytic activation molecule levels
75	SIR2-like protein 2 levels
76	STAM binding protein levels
77	Stem cell factor levels
78	Sulfotransferase 1A1 levels
79	T-cell surface glycoprotein CD5 levels
80	T-cell surface glycoprotein CD6 isoform levels
81	Thymic stromal lymphopoietin levels
82	TNF-beta levels
83	TNF-related activation-induced cytokine levels
84	TNF-related apoptosis-inducing ligand levels
85	Transforming growth factor-alpha levels
86	Tumor necrosis factor levels
87	Tumor necrosis factor ligand superfamily member 12 levels
88	Tumor necrosis factor ligand superfamily member 14 levels
89	Tumor necrosis factor receptor superfamily member 9 levels
90	Urokinase-type plasminogen activator levels
91	Vascular endothelial growth factor A levels
