# Supplementary material for: Genetic evidence for causal link between systemic inflammation and dental caries risk: A bidirectional Mendelian randomization study
Source: Medicine (Baltimore). 2026 Jul 31;105(31):e50025. doi: 10.1097/MD.0000000000050025 (PMC13433123; doi:10.1097/MD.0000000000050025)
Supplement: Supplementary file 3 [file medi-105-e50025-s003.xlsx]

## Sheet: Filtered_SNP_Data
Table S3 R2 and F value of cytokines on dental caries
SNP	Cohort	Exposure	R2	F
rs116303454	1	CTACK	0.00582175	21.4792
rs118084576	1	CTACK	0.00580754	21.4265
rs135564	1	CTACK	0.010578	39.2148
rs141331414	1	CTACK	0.00614906	22.6943
rs2070074	1	CTACK	0.0367556	139.964
rs55764737	1	CTACK	0.00850448	31.462
rs57338032	1	CTACK	0.00565285	20.8525
rs57789542	1	CTACK	0.00581912	21.4695
rs60247384	1	CTACK	0.00574585	21.1976
rs62578137	1	CTACK	0.00569591	21.0123
rs72729450	1	CTACK	0.00594287	21.9288
rs7333764	1	CTACK	0.00612981	22.6228
rs76395525	1	CTACK	0.00625219	23.0773
rs11640734	1	IL_17	0.00293421	22.9601
rs117556572	1	IL_17	0.00641777	22.9561
rs12735700	1	IL_17	0.00267866	20.9551
rs148562661	1	IL_17	0.00316772	24.7931
rs149738638	1	IL_17	0.00271454	21.2365
rs1530455	1	IL_17	0.00504387	39.5517
rs17106604	1	IL_17	0.0031602	24.734
rs17282552	1	IL_17	0.00322893	25.2737
rs78296352	1	IL_17	0.00267216	20.904
rs9568764	1	IL_17	0.00268528	21.0069
rs112072646	1	RANTES	0.00690702	24.0089
rs147509526	1	RANTES	0.00712237	24.7628
rs2251660	1	RANTES	0.00760485	26.4531
rs2731672	1	RANTES	0.00600371	20.85
rs62438851	1	RANTES	0.00611924	21.2537
rs7000423	1	RANTES	0.00781469	27.1888
rs7170339	1	RANTES	0.00646061	22.4471
rs72793342	1	RANTES	0.00691373	24.0324
rs74472919	1	RANTES	0.0100225	34.9478
rs9675798	1	RANTES	0.00630309	21.8963
rs140562194	2	Interferon gamma levels	0.00364619	27.0586
rs146527076	2	Interferon gamma levels	0.00215108	25.3922
rs4810686	2	Interferon gamma levels	0.00211056	23.9885
rs531747046	2	Interferon gamma levels	0.00349549	21.941
rs61863416	2	Interferon gamma levels	0.00195796	23.0943
rs62230781	2	Interferon gamma levels	0.00258252	29.3694
rs6442763	2	Interferon gamma levels	0.00188515	21.4237
rs67101138	2	Interferon gamma levels	0.00191708	22.6477
rs704	2	Interferon gamma levels	0.00211578	25
rs74903999	2	Interferon gamma levels	0.00229004	24.2292
rs10792444	2	C-C motif chemokine 25 levels	0.0015481	22.8389
rs11028036	2	C-C motif chemokine 25 levels	0.00147668	21.7778
rs11140450	2	C-C motif chemokine 25 levels	0.00198222	21.4406
rs111437511	2	C-C motif chemokine 25 levels	0.00158664	23.41
rs11589432	2	C-C motif chemokine 25 levels	0.00158114	22.6224
rs116534774	2	C-C motif chemokine 25 levels	0.00205061	22.8846
rs117424304	2	C-C motif chemokine 25 levels	0.00287675	38.9453
rs12114935	2	C-C motif chemokine 25 levels	0.00198705	29.3276
rs12606983	2	C-C motif chemokine 25 levels	0.00171149	25.2244
rs140376515	2	C-C motif chemokine 25 levels	0.00166661	23.849
rs143132666	2	C-C motif chemokine 25 levels	0.00153791	22.6914
rs145698044	2	C-C motif chemokine 25 levels	0.00186563	27.5059
rs147851492	2	C-C motif chemokine 25 levels	0.00152169	22.441
rs149395110	2	C-C motif chemokine 25 levels	0.00161781	20.8679
rs1705699	2	C-C motif chemokine 25 levels	0.00150364	22.1549
rs41284494	2	C-C motif chemokine 25 levels	0.00193224	25.5976
rs516316	2	C-C motif chemokine 25 levels	0.0531719	827.319
rs521795	2	C-C motif chemokine 25 levels	0.00182787	26.1607
rs635634	2	C-C motif chemokine 25 levels	0.0186195	223.557
rs636479	2	C-C motif chemokine 25 levels	0.0014377	21.2064
rs7137942	2	C-C motif chemokine 25 levels	0.00184621	22.9391
rs7247560	2	C-C motif chemokine 25 levels	0.00255572	35.3516
rs7296588	2	C-C motif chemokine 25 levels	0.00673472	99.8277
rs75744398	2	C-C motif chemokine 25 levels	0.00354137	43.9127
rs7611785	2	C-C motif chemokine 25 levels	0.0015306	22.5865
rs7806274	2	C-C motif chemokine 25 levels	0.0016067	21.9909
rs78865157	2	C-C motif chemokine 25 levels	0.00517295	76.5625
rs79990760	2	C-C motif chemokine 25 levels	0.00142629	21.0293
rs851850	2	C-C motif chemokine 25 levels	0.00158806	22.7231
rs10903115	2	Natural killer cell receptor 2B4 levels	0.00146763	20.9944
rs10992054	2	Natural killer cell receptor 2B4 levels	0.00191302	23.5791
rs11020961	2	Natural killer cell receptor 2B4 levels	0.00159037	22.7547
rs11220506	2	Natural killer cell receptor 2B4 levels	0.00154616	22.8055
rs11265488	2	Natural killer cell receptor 2B4 levels	0.00195378	27.9644
rs11265493	2	Natural killer cell receptor 2B4 levels	0.0217749	317.978
rs114758826	2	Natural killer cell receptor 2B4 levels	0.00194216	28.6558
rs139924614	2	Natural killer cell receptor 2B4 levels	0.0014661	21.6172
rs1434219	2	Natural killer cell receptor 2B4 levels	0.00160267	22.9309
rs147033439	2	Natural killer cell receptor 2B4 levels	0.00169116	24.9514
rs149458216	2	Natural killer cell receptor 2B4 levels	0.00141401	20.848
rs1574847	2	Natural killer cell receptor 2B4 levels	0.00146802	21.0014
rs2554697	2	Natural killer cell receptor 2B4 levels	0.00185513	21.894
rs3184504	2	Natural killer cell receptor 2B4 levels	0.00692246	82.1289
rs34826779	2	Natural killer cell receptor 2B4 levels	0.00145683	20.8412
rs3828139	2	Natural killer cell receptor 2B4 levels	0.00272907	39.0888
rs4672486	2	Natural killer cell receptor 2B4 levels	0.00216392	31.9177
rs56272634	2	Natural killer cell receptor 2B4 levels	0.00211529	31.2179
rs6928352	2	Natural killer cell receptor 2B4 levels	0.00169131	24.9535
rs72837690	2	Natural killer cell receptor 2B4 levels	0.00269062	38.5393
rs78142752	2	Natural killer cell receptor 2B4 levels	0.00143653	21.1933
rs114033894	2	C-X-C motif chemokine 9 levels	0.00147935	21.1638
rs12191307	2	C-X-C motif chemokine 9 levels	0.00378854	54.3251
rs142119726	2	C-X-C motif chemokine 9 levels	0.00174364	24.1008
rs145607633	2	C-X-C motif chemokine 9 levels	0.00156193	22.3471
rs182152471	2	C-X-C motif chemokine 9 levels	0.00170695	23.3653
rs317748	2	C-X-C motif chemokine 9 levels	0.00151168	22.3038
rs3184504	2	C-X-C motif chemokine 9 levels	0.00507697	60.1221
rs35435997	2	C-X-C motif chemokine 9 levels	0.00163394	20.9306
rs4888966	2	C-X-C motif chemokine 9 levels	0.00146452	20.9513
rs61875680	2	C-X-C motif chemokine 9 levels	0.00160859	23.0157
rs62200304	2	C-X-C motif chemokine 9 levels	0.0015526	22.2135
rs62272916	2	C-X-C motif chemokine 9 levels	0.00152437	22.4547
rs7149776	2	C-X-C motif chemokine 9 levels	0.00174109	24.9131
rs73194812	2	C-X-C motif chemokine 9 levels	0.00147056	21.6903
rs73606147	2	C-X-C motif chemokine 9 levels	0.00167125	22.3937
rs74956615	2	C-X-C motif chemokine 9 levels	0.0015312	20.9482
rs7600322	2	C-X-C motif chemokine 9 levels	0.00168228	23.3338
rs783149	2	C-X-C motif chemokine 9 levels	0.00218292	31.2512
rs80348644	2	C-X-C motif chemokine 9 levels	0.00146975	21.6842
rs9366778	2	C-X-C motif chemokine 9 levels	0.00187503	27.6767
