# Supplementary material for: Genetic evidence for causal link between systemic inflammation and dental caries risk: A bidirectional Mendelian randomization study
Source: Medicine (Baltimore). 2026 Jul 31;105(31):e50025. doi: 10.1097/MD.0000000000050025 (PMC13433123; doi:10.1097/MD.0000000000050025)
Supplement: Supplementary file 4 [file medi-105-e50025-s004.xlsx]

## Sheet: Sheet1
	Table S4 MR result of 5 methods in two cohorts
Cohort	Exposure	Method	NSNP	B	SE	P value	OR (95% CI)
1	IL_17	Inverse variance weighted	10	-0.186	0.077	0.015	0.83 (0.714, 0.965)
1	IL_17	Weighted median	10	-0.179	0.112	0.11	0.836 (0.672, 1.042)
1	IL_17	Weighted mode	10	-0.188	0.133	0.191	0.829 (0.639, 1.075)
1	IL_17	Simple mode	10	-0.209	0.17	0.251	0.812 (0.582, 1.132)
1	IL_17	MR Egger	10	-0.159	0.161	0.352	0.853 (0.623, 1.169)
1	CTACK	Weighted median	13	0.183	0.067	0.006	1.2 (1.054, 1.368)
1	CTACK	Inverse variance weighted	13	0.139	0.051	0.007	1.15 (1.039, 1.272)
1	CTACK	Weighted mode	13	0.179	0.074	0.033	1.196 (1.034, 1.384)
1	CTACK	MR Egger	13	0.221	0.096	0.042	1.247 (1.033, 1.505)
1	CTACK	Simple mode	13	0.164	0.098	0.12	1.178 (0.972, 1.427)
1	RANTES	Inverse variance weighted	10	-0.159	0.058	0.006	0.853 (0.761, 0.957)
1	RANTES	Weighted median	10	-0.133	0.074	0.074	0.876 (0.757, 1.013)
1	RANTES	Simple mode	10	-0.107	0.135	0.448	0.899 (0.69, 1.17)
1	RANTES	Weighted mode	10	-0.104	0.133	0.458	0.902 (0.694, 1.171)
1	RANTES	MR Egger	10	-0.1	0.145	0.512	0.905 (0.681, 1.203)
2	C-X-C motif chemokine 9 levels	Inverse variance weighted	19	0.224	0.089	0.012	1.251 (1.051, 1.489)
2	C-X-C motif chemokine 9 levels	Weighted median	19	0.196	0.121	0.105	1.217 (0.96, 1.542)
2	C-X-C motif chemokine 9 levels	Simple mode	19	0.421	0.248	0.106	1.524 (0.938, 2.477)
2	C-X-C motif chemokine 9 levels	Weighted mode	19	0.431	0.27	0.127	1.539 (0.908, 2.611)
2	C-X-C motif chemokine 9 levels	MR Egger	19	0.193	0.208	0.367	1.212 (0.807, 1.822)
2	Natural killer cell receptor 2B4 levels	Inverse variance weighted	21	0.179	0.078	0.022	1.196 (1.026, 1.394)
2	Natural killer cell receptor 2B4 levels	MR Egger	21	0.294	0.168	0.097	1.342 (0.965, 1.866)
2	Natural killer cell receptor 2B4 levels	Weighted mode	21	0.088	0.102	0.399	1.092 (0.894, 1.333)
2	Natural killer cell receptor 2B4 levels	Weighted median	21	0.08	0.095	0.4	1.083 (0.9, 1.303)
2	Natural killer cell receptor 2B4 levels	Simple mode	21	0.113	0.185	0.548	1.12 (0.779, 1.611)
2	Interferon gamma levels	Inverse variance weighted	10	-0.239	0.101	0.018	0.787 (0.645, 0.961)
2	Interferon gamma levels	Weighted median	10	-0.273	0.136	0.044	0.761 (0.583, 0.993)
2	Interferon gamma levels	Simple mode	10	-0.306	0.218	0.194	0.737 (0.481, 1.129)
2	Interferon gamma levels	Weighted mode	10	-0.28	0.208	0.211	0.756 (0.503, 1.136)
2	Interferon gamma levels	MR Egger	10	-0.125	0.179	0.504	0.882 (0.621, 1.254)
2	C-C motif chemokine 25 levels	Inverse variance weighted	27	0.127	0.06	0.033	1.136 (1.01, 1.277)
2	C-C motif chemokine 25 levels	Weighted median	27	0.091	0.09	0.312	1.095 (0.918, 1.306)
2	C-C motif chemokine 25 levels	Weighted mode	27	0.101	0.1	0.324	1.106 (0.909, 1.346)
2	C-C motif chemokine 25 levels	MR Egger	27	0.092	0.11	0.41	1.096 (0.884, 1.359)
2	C-C motif chemokine 25 levels	Simple mode	27	0.096	0.138	0.495	1.1 (0.839, 1.442)
