# Supplementary material for: Genetic evidence for causal link between systemic inflammation and dental caries risk: A bidirectional Mendelian randomization study
Source: Medicine (Baltimore). 2026 Jul 31;105(31):e50025. doi: 10.1097/MD.0000000000050025 (PMC13433123; doi:10.1097/MD.0000000000050025)
Supplement: Supplementary file 5 [file medi-105-e50025-s005.xlsx]

## Sheet: steiger_result
Table S5 Steiger test of MR
Cohort	Exposure	Steiger P value
1	RANTES	0.188655
1	CTACK	0.00997285
1	IL_17	0.405366
2	C-C motif chemokine 25 levels	4.17425e-10
2	Natural killer cell receptor 2B4 levels	0.0103752
2	C-X-C motif chemokine 9 levels	0.0344233
2	Interferon gamma levels	0.5258
