# Supplementary material for: Genetic evidence for causal link between systemic inflammation and dental caries risk: A bidirectional Mendelian randomization study
Source: Medicine (Baltimore). 2026 Jul 31;105(31):e50025. doi: 10.1097/MD.0000000000050025 (PMC13433123; doi:10.1097/MD.0000000000050025)
Supplement: Supplementary file 9 [file medi-105-e50025-s009.xlsx]

## Sheet: Sheet1
Table S6 R2 and F value of dental caries on cytokines
SNP	Cohort	Exposure	R2	F
rs112406774	1	IL_2RA	0.000227	22.6557
rs11643372	1	IL_2RA	0.000219	21.8767
rs12405430	1	IL_2RA	0.000216	21.6342
rs12479905	1	IL_2RA	0.000226	22.5731
rs13128426	1	IL_2RA	0.000222	22.2442
rs143941193	1	IL_2RA	0.000226	22.5808
rs282325	1	IL_2RA	0.00021	21.0098
rs72850984	1	IL_2RA	0.000223	22.3036
rs73203040	1	IL_2RA	0.000231	23.1346
rs9273375	1	IL_2RA	0.000232	23.1958
rs112406774	2	Cystatin D levels	0.000227	22.6557
rs11643372	2	Cystatin D levels	0.000219	21.8767
rs12405430	2	Cystatin D levels	0.000216	21.6342
rs12479905	2	Cystatin D levels	0.000226	22.5731
rs13128426	2	Cystatin D levels	0.000222	22.2442
rs143941193	2	Cystatin D levels	0.000226	22.5808
rs282325	2	Cystatin D levels	0.00021	21.0098
rs72850984	2	Cystatin D levels	0.000223	22.3036
rs73203040	2	Cystatin D levels	0.000231	23.1346
rs9273375	2	Cystatin D levels	0.000232	23.1958
rs112406774	2	Artemin levels	0.000227	22.6557
rs11643372	2	Artemin levels	0.000219	21.8767
rs12405430	2	Artemin levels	0.000216	21.6342
rs12479905	2	Artemin levels	0.000226	22.5731
rs13128426	2	Artemin levels	0.000222	22.2442
rs143941193	2	Artemin levels	0.000226	22.5808
rs282325	2	Artemin levels	0.00021	21.0098
rs72850984	2	Artemin levels	0.000223	22.3036
rs73203040	2	Artemin levels	0.000231	23.1346
rs9273375	2	Artemin levels	0.000232	23.1958
