# Supplementary material for: Genetic evidence for causal link between systemic inflammation and dental caries risk: A bidirectional Mendelian randomization study
Source: Medicine (Baltimore). 2026 Jul 31;105(31):e50025. doi: 10.1097/MD.0000000000050025 (PMC13433123; doi:10.1097/MD.0000000000050025)
Supplement: Supplementary file 10 [file medi-105-e50025-s010.xlsx]

## Sheet: Sheet1
Table S7 Reverse MR result of 5 methods in two cohorts
Cohort	Outcome	Method	NSNP	B	SE	P value	OR (95% CI)
1	IL_2RA	Inverse variance weighted	10	-0.235	0.089	0.009	0.79 (0.663, 0.942)
1	IL_2RA	Weighted median	10	-0.173	0.102	0.091	0.842 (0.689, 1.028)
1	IL_2RA	MR Egger	10	-0.34	0.258	0.224	0.712 (0.429, 1.18)
1	IL_2RA	Weighted mode	10	-0.175	0.167	0.322	0.839 (0.605, 1.164)
1	IL_2RA	Simple mode	10	-0.182	0.191	0.366	0.833 (0.573, 1.212)
2	Cystatin D levels	Inverse variance weighted	10	-0.077	0.035	0.026	0.926 (0.865, 0.991)
2	Cystatin D levels	Weighted median	10	-0.037	0.045	0.414	0.964 (0.882, 1.053)
2	Cystatin D levels	Simple mode	10	-0.038	0.08	0.642	0.962 (0.823, 1.125)
2	Cystatin D levels	MR Egger	10	0.043	0.092	0.65	1.044 (0.873, 1.249)
2	Cystatin D levels	Weighted mode	10	-0.033	0.075	0.672	0.968 (0.835, 1.121)
2	Artemin levels	MR Egger	10	0.274	0.102	0.028	1.316 (1.077, 1.608)
2	Artemin levels	Inverse variance weighted	10	0.083	0.039	0.034	1.086 (1.006, 1.173)
2	Artemin levels	Weighted median	10	0.039	0.048	0.424	1.04 (0.945, 1.143)
2	Artemin levels	Weighted mode	10	0.014	0.081	0.869	1.014 (0.865, 1.187)
2	Artemin levels	Simple mode	10	0.014	0.083	0.874	1.014 (0.861, 1.194)
2
