# Supplementary material for: Genetic evidence for causal link between systemic inflammation and dental caries risk: A bidirectional Mendelian randomization study
Source: Medicine (Baltimore). 2026 Jul 31;105(31):e50025. doi: 10.1097/MD.0000000000050025 (PMC13433123; doi:10.1097/MD.0000000000050025)
Supplement: Supplementary file 11 [file medi-105-e50025-s011.xlsx]

## Sheet: Sheet1
Table S8 Steiger test of reverse MR
Cohort	Outcome	Steiger P value
1	IL_2RA	0.0323792
2	Artemin levels	0.122502
2	Cystatin D levels	0.0580042
